# Supplementary material for: Trypanosomes of the Trypanosoma theileri Group: Phylogeny and New Potential Vectors
Source: Microorganisms. 2022 Jan 26;10(2):294. doi: 10.3390/microorganisms10020294 (PMC8880487; doi:10.3390/microorganisms10020294)
Supplement: Supplementary file 1 [file microorganisms-10-00294-s001.zip]

Archive with 3 entries (3 files):
- Table S1. Results of deer keds screening for trypanosomes.pdf
- Table S2. Results of sheep keds screening for trypanosomes.pdf
- Table S3. Infection rates of Culex mosquitoes kept in different temperature after feeding.pdf
